# Supplementary material for: Structural Characterization and Thermoelectric Properties of Br-Doped AgSnm[Sb0.8Bi0.2]Te2+m Systems
Source: Materials (Basel). 2023 Jul 25;16(15):5213. doi: 10.3390/ma16155213 (PMC10419848; doi:10.3390/ma16155213)
Supplement: Supplementary file 1 [file materials-16-05213-s001.zip]

Archive with 1 entries (1 files):
- materials-2509847-supplementary.pdf
